# Supplementary material for: Molecular classification and association with survival outcomes in high-intermediate and high-risk early-stage endometrial cancers: Ancillary analysis of GOG-0249
Source: Gynecol Oncol. Author manuscript; Available in PMC 2026 Jul 20. (PMC13382316; doi:10.1016/j.ygyno.2026.05.013)
Supplement: MMC4 [file NIHMS2188080-supplement-MMC4.xlsx]

## Sheet: All institutions
first letter	Institution	Evaluable
A	Abington Memorial Hospital-Asplundh Cancer Pavilion	8
A	Abramson Cancer Center of The University of Pennsylvania	3
A	Asan Medical Center	0
A	Aultman Health Foundation	5
A	Aurora Saint Luke's Medical Center	0
A	Aurora Women's Pavilion of Aurora West Allis Medical Center	1
A	Avera Cancer Institute	5
B	Baptist Health Lexington	2
B	Baylor All Saints Medical Center at Fort Worth	0
B	Black Hills Obstetrics and Gynecology	0
B	Brooke Army Medical Center	0
C	Cancer Care Northwest	1
C	Cancer Care Northwest - Spokane South	1
C	Carilion Clinic Gynecological Oncology	0
C	Carolinas Medical Center/Levine Cancer Institute	1
C	Case Western Reserve University	0
C	Cedars-Sinai Medical Center	0
C	Center of Hope at Renown Medical Center	3
C	Central DuPage Hospital Cancer Center	2
C	Central Georgia Gynecologic Oncology	2
C	Columbus CCOP	2
C	Cooper Hospital University Medical Center	3
C	CoxHealth South Hospital	2
D	Delaware/Christiana Care CCOP	1
D	Duke Raleigh Hospital	0
D	Duke University Medical Center	2
E	Eastern Connecticut Hematology and Oncology Associates	1
E	Elkhart General Hospital	1
E	Elliot Hospital	0
E	Evanston CCOP-NorthShore University HealthSystem	1
F	Fletcher Allen Health Care-Medical Center	2
F	Florida Gynecologic Oncology	1
F	Fox Chase Cancer Center	0
F	Fox Chase Cancer Center at Virtua Memorial Hospital of Burlington County	4
F	Franciscan St. Francis Health-Indianapolis	1
F	Froedtert and the Medical College of Wisconsin	1
G	Gangnam Severance Hospital	0
G	Geisinger Medical Center	2
G	Geisinger Wyoming Valley/Henry Cancer Center	1
G	Georgia Regents University	0
G	Good Samaritan Hospital - Cincinnati	2
G	Grady Health Systems	1
G	Greater Baltimore Medical Center	4
G	Greenville Health System Cancer Institute-Faris	0
G	Greenville Health System Cancer Institute-Spartanburg	0
G	Greenville Health System Cancer Institute/Greenville CCOP	1
G	Gundersen Lutheran Health System/CCOP	1
G	Gynecologic Oncology of West Michigan PLLC	1
H	Hackensack University Medical Center	0
H	Hartford Hospital	1
H	Hope Women's Cancer Centers-Ashville	6
H	Huntsman Cancer Institute/University of Utah	0
I	Indiana University Hospital/Melvin and Bren Simon Cancer Center	1
I	Inha University	0
I	Iowa Methodist Medical Center	0
I	Island Gynecologic Oncology	3
J	Jersey Shore University Medical Center	1
J	John B Amos Cancer Center	5
J	John H Stroger Jr Hospital of Cook County	12
J	John Muir Medical Center-Concord Campus	4
K	Kaiser Permanente Los Angeles Medical Center	1
K	Kaiser Permanente Oakland-Broadway	1
K	Kaiser Permanente-Vallejo	1
K	Kettering Medical Center	0
K	Korea Cancer Center Hospital	0
L	Lahey Hospital and Medical Center	3
L	Lake University Ireland Cancer Center	0
L	Long Island Jewish Medical Center	0
L	Loyola University Medical Center	1
M	M D Anderson Cancer Center	1
M	M D Anderson Cancer Center- Orlando	3
M	Maine Medical Center-Bramhall Campus	1
M	McFarland Clinic PC-William R Bliss Cancer Center	1
M	Meharry Medical College Minority Based CCOP	1
M	Memorial Medical Center	1
M	Memorial University Medical Center	7
M	Mercy Hospital Springfield	3
M	Mercy Medical Center - Des Moines	1
M	Mercy Medical Center - North Iowa	0
M	Methodist Hospital Houston	0
M	Miami Valley Hospital	1
M	Monter Cancer Center	1
M	Mount Carmel Health Center West	4
M	Mount Sinai Medical Center	0
M	Munson Medical Center	1
N	Nebraska Methodist Hospital	2
N	New Hanover Regional Medical Center/Zimmer Cancer Center	0
N	New York Hospital Medical Center of Queens	0
N	North Shore University Hospital	1
N	Northeast Georgia Medical Center	3
N	Northern Indiana Cancer Research Consortium	1
N	Northside Hospital	1
O	Ochsner Medical Center	2
O	Ohio State University Comprehensive Cancer Center	0
O	Olive View-University of California Los Angeles Medical Center	8
P	Palo Alto Medical Foundation-Gynecologic Oncology	2
P	Paoli Memorial Hospital	1
P	Park Nicollet Frauenshuh Cancer Center	3
P	Penrose-Saint Francis Healthcare	1
P	Presbyterian Hospital	3
P	Providence Saint Joseph Medical Center	2
R	Radiation Oncology Associates PC	3
R	Riverside Methodist Hospital	2
R	Roswell Park Cancer Institute	3
R	Rush University Medical Center	0
R	Rutgers Cancer Institute of New Jersey	3
R	Rutgers New Jersey Medical School	0
S	Saint Agnes Hospital	0
S	Saint Elizabeth Medical Center South	4
S	Saint Joseph Hospital	1
S	Saint Joseph's Hospital and Medical Center	0
S	Saint Luke's University Hospital-Bethlehem Campus	0
S	Saint Vincent's Medical Center	2
S	Sanford University of South Dakota Medical Center	4
S	Seattle Cancer Care Alliance	0
S	Seoul National University Hospital	0
S	Sinai Hospital of Baltimore	1
S	South Jersey Healthcare	1
S	Spectrum Health at Butterworth Campus	2
S	State University of New York Downstate Medical Center	1
S	State University of New York Upstate Medical University	1
S	Stony Brook University Medical Center	3
S	Summa Akron City Hospital/Cooper Cancer Center	5
T	Temple University Hospital	1
T	Texas Oncology PA-Bedford	0
T	The Hospital of Central Connecticut	3
T	The James Graham Brown Cancer Center at University of Louisville	1
T	The Reading Hospital and Medical Center	1
T	The University of Arizona Cancer Center-North Campus	0
T	The Women's Institute for Gynecologic Cancer and Special Pelvic Surgery	1
T	Thomas Jefferson University Hospital	4
U	UC San Diego Moores Cancer Center	3
U	UCSF-Mount Zion	1
U	University of Alabama at Birmingham	0
U	University of California at Los Angeles Health System	0
U	University of Chicago	0
U	University of Cincinnati	2
U	University of Colorado Cancer Center - Anschutz Cancer Pavilion	5
U	University of Connecticut	2
U	University of Hawaii	14
U	University of Iowa Hospitals and Clinics	0
U	University of Kansas Medical Center	0
U	University of Kentucky	3
U	University of Maryland Greenebaum Cancer Center	0
U	University of Maryland/Greenebaum Cancer Center	0
U	University of Massachusetts Memorial Health Care	6
U	University of Miami Miller School of Medicine-Sylvester Cancer Center	0
U	University of Minnesota Medical Center-Fairview	1
U	University of Missouri - Ellis Fischel	3
U	University of Nebraska Medical Center	0
U	University of New Mexico	0
U	University of North Carolina at Chapel Hill	0
U	University of Oklahoma Health Sciences Center	0
U	University of Pittsburgh Cancer Institute (UPCI)	1
U	University of South Alabama Mitchell Cancer Institute	4
U	University of Texas - Galveston	1
U	University of Texas Southwestern Medical Center	0
U	University of Wisconsin Hospital and Clinics	2
U	Upstate Carolina CCOP	1
U	Utah Valley Regional Medical Center	1
V	Vanderbilt University/Ingram Cancer Center	0
V	Via Christi Regional Medical Center	1
V	Vince Lombardi Cancer Clinic - Oshkosh	1
W	Wake Forest University Health Sciences	3
W	Wayne State University/Karmanos Cancer Institute	0
W	Wesley Medical Center	1
W	West Michigan Cancer Center	1
W	Wichita CCOP	1
W	Willamette Valley Cancer Center	0
W	Winthrop University Hospital	1
W	Woman's Hospital	1
W	Women and Infants Hospital	17
W	Women's Cancer Associates	1
W	Women's Cancer Center of Nevada	14
Y	Yale University	11
